# Supplementary material for: Subpopulations of Addictive Behaviors in Different Sample Types and Their Relationships with Gender, Personality, and Well-Being: Latent Profile vs. Latent Class Analysis
Source: Int J Environ Res Public Health. 2021 Aug 14;18(16):8590. doi: 10.3390/ijerph18168590 (PMC8394473; doi:10.3390/ijerph18168590)
Supplement: Supplementary file 1 [file ijerph-18-08590-s001.zip]

Archive with 1 entries (1 files):
- ijerph-1246920-supplementary.pdf
